# Supplementary material for: Design, Synthesis, and Antifungal/Anti-Oomycete Activities of Novel 1,2,4-Triazole Derivatives Containing Carboxamide Fragments
Source: J Fungi (Basel). 2024 Feb 19;10(2):160. doi: 10.3390/jof10020160 (PMC10890616; doi:10.3390/jof10020160)
Supplement: Supplementary file 1 [file jof-10-00160-s001.zip]

Archive with 1 entries (1 files):
- jof-2839271-supplementary.pdf
